# Supplementary material for: Optimization and Testing of Hybrid 3D Printing Vitrimer Resins
Source: Polymers (Basel). 2022 Nov 24;14(23):5102. doi: 10.3390/polym14235102 (PMC9739315; doi:10.3390/polym14235102)
Supplement: Supplementary file 1 [file polymers-14-05102-s001.zip]

Archive with 1 entries (1 files):
- polymers-2043039-SI.pdf
